# Supplementary material for: Fatty Acid Sensing in the Gastrointestinal Tract of Rainbow Trout: Different to Mammalian Model?
Source: Int J Mol Sci. 2023 Feb 21;24(5):4275. doi: 10.3390/ijms24054275 (PMC10002231; doi:10.3390/ijms24054275)
Supplement: Supplementary file 1 [file ijms-24-04275-s001.zip]

Archive with 1 entries (1 files):
- ijms-2162866-supplementary.pdf
